# Supplementary material for: Researching COVID-19 tracing app acceptance: incorporating theory from the technological acceptance model
Source: PeerJ Comput Sci. 2021 Jan 4;7:e316. doi: 10.7717/peerj-cs.316 (PMC7924669; doi:10.7717/peerj-cs.316)
Supplement: Supplemental Information 1 [file peerj-cs-07-316-s001.csv]

Age	Gender	City	Job	Marital status	Education Level	PRCOV1	PRCOV2	PRCOV7	PRCOV9	BI1	BI2	BI3	PC1	PC2	PC3	PC4	TRU1	TRU2	TRU3	AU1	AU2	AU3	PU1	PU2	PU3	PEOU1	PEOU2	PEOU3	PEOU4	PEOU5
33	2	3	1	1	5	5	6	6	5	6	6	2	7	7	7	5	7	6	7	7	7	7	6	6	7	7	7	7	7	7
36	2	4	3	1	5	4	5	5	5	5	6	5	5	3	5	2	5	3	5	5	5	6	5	5	5	4	3	3	3	3
22	2	2	3	1	4	4	6	6	4	7	7	7	5	5	5	5	7	7	6	6	7	7	4	7	6	7	6	5	6	7
34	2	2	1	2	3	2	6	5	2	7	7	7	7	7	7	7	5	5	6	5	6	7	4	6	7	7	7	7	7	7
25	1	2	1	1	5	5	7	6	6	6	4	4	7	7	7	7	1	4	1	2	6	6	4	2	5	4	4	5	5	4
23	1	5	3	1	3	5	7	6	5	7	7	7	6	6	6	7	6	6	6	6	7	7	4	6	5	6	7	6	7	7
23	1	5	4	1	4	3	7	6	3	7	5	7	7	5	4	4	5	4	6	6	6	6	6	6	6	6	6	4	6	6
32	2	5	2	1	4	7	7	7	7	1	1	1	7	7	7	7	1	4	1	1	1	1	1	1	1	1	7	1	1	1
23	2	3	3	1	3	4	6	4	5	5	6	5	5	7	6	6	6	5	6	4	6	5	6	5	6	6	5	5	7	5
33	2	5	1	1	5	3	7	4	3	7	7	7	7	7	7	7	7	4	7	7	7	7	7	7	7	7	7	7	7	7
21	1	2	3	1	3	5	7	7	5	7	7	7	4	4	7	7	6	5	5	7	7	7	5	7	7	7	7	5	5	6
19	1	3	3	1	3	5	6	5	5	2	2	2	7	7	7	7	1	1	1	2	3	4	1	1	2	1	6	1	1	1
21	1	2	3	1	4	4	6	3	3	4	5	4	7	7	7	7	4	4	4	4	4	4	3	4	5	6	7	4	1	4
23	1	2	3	1	4	3	6	5	4	5	4	4	6	4	4	5	4	3	5	4	4	5	3	4	5	4	6	5	5	4
21	1	3	3	1	3	4	7	7	5	6	5	6	6	4	4	5	5	3	4	5	5	6	4	5	5	6	6	5	7	6
58	1	3	1	2	2	6	7	7	7	5	4	5	5	7	7	7	6	5	5	4	4	4	4	4	3	4	6	2	4	3
34	2	5	1	3	4	6	6	6	6	6	7	6	6	7	6	7	4	4	5	6	6	6	1	6	5	6	6	6	6	6
44	2	3	1	2	3	5	6	6	6	4	3	4	4	7	7	7	3	4	4	3	4	4	3	4	4	4	4	4	4	4
29	1	3	1	3	4	7	7	7	7	7	7	7	7	7	7	7	5	5	5	5	6	6	4	6	7	7	7	7	7	7
28	1	5	2	1	5	3	7	7	4	6	6	6	6	6	6	6	6	6	6	6	6	6	4	6	6	5	5	5	7	5
27	1	3	4	1	4	4	7	7	7	5	5	5	5	5	5	5	5	5	5	5	5	5	5	5	5	7	5	5	5	5
21	1	2	3	1	3	4	6	5	4	7	4	5	5	6	6	6	4	5	4	6	6	6	3	5	6	7	5	4	4	6
35	2	3	1	2	3	7	7	7	7	7	7	7	7	6	7	7	7	7	7	6	7	7	7	7	7	7	7	7	6	7
28	2	1	1	1	5	4	7	7	5	7	5	5	7	7	7	7	2	1	2	5	5	7	1	5	4	7	7	5	7	4
22	1	5	3	1	3	3	7	7	4	7	7	7	7	5	7	5	5	7	7	7	7	7	7	7	7	7	7	7	7	7
18	2	5	3	1	3	4	6	2	6	5	5	4	3	6	6	5	4	6	5	4	6	5	6	4	6	4	3	3	6	5
18	2	5	3	1	4	2	3	4	3	5	5	5	2	2	2	2	4	5	6	5	6	6	7	7	5	5	6	5	6	5
19	2	5	3	1	3	6	5	4	5	5	4	4	4	5	5	3	4	5	3	3	4	5	4	3	5	4	3	4	4	5
18	2	5	3	1	3	4	6	4	4	5	5	5	4	5	6	6	4	5	5	5	5	6	4	6	6	5	6	5	5	6
18	1	1	3	1	3	5	6	5	6	6	6	6	3	4	4	4	4	4	4	5	6	7	4	7	6	6	6	6	6	6
22	1	5	3	1	4	4	7	7	6	7	7	7	7	6	6	7	6	6	6	7	7	7	6	7	7	6	7	7	7	7
18	2	5	3	1	3	6	7	6	6	4	5	4	7	7	7	7	6	6	7	5	6	6	5	6	6	6	6	6	7	6
18	2	5	3	1	3	6	6	6	6	5	5	5	5	5	5	5	5	5	6	5	4	4	4	4	4	4	4	4	4	4
19	2	3	3	1	3	6	5	5	6	6	6	5	6	6	6	6	4	4	5	6	7	7	5	7	7	6	5	5	6	7
24	1	5	3	1	4	4	7	5	5	6	5	5	7	7	7	7	4	4	4	5	5	5	3	5	4	6	7	5	5	2
18	1	3	3	1	3	2	7	3	3	7	5	6	6	6	6	5	6	4	5	4	5	5	2	6	4	5	7	6	6	6
18	2	5	3	1	3	3	6	4	4	1	1	1	1	1	1	1	2	1	1	1	1	2	1	1	2	1	2	2	1	1
18	1	3	3	1	3	5	7	6	6	3	3	2	7	7	7	7	1	1	2	3	5	3	1	5	1	2	7	2	5	1
19	2	1	3	1	3	3	7	6	4	7	7	7	7	4	7	5	7	5	7	7	7	7	7	7	7	7	7	7	7	7
19	1	4	3	1	3	6	5	5	6	2	2	2	7	7	7	7	3	3	3	3	3	4	3	4	3	4	6	3	3	3
18	1	1	3	1	3	6	7	5	5	6	6	6	7	7	7	7	4	6	6	5	6	6	4	6	6	6	7	5	6	6
20	2	1	3	1	5	2	7	4	5	6	6	5	5	5	5	6	4	4	5	4	7	7	5	6	6	6	6	6	5	6
19	1	4	3	1	3	2	7	5	4	7	5	5	5	4	5	4	4	5	4	7	7	7	2	7	7	6	7	7	7	5
18	2	5	3	1	3	2	7	4	3	5	5	5	5	5	5	5	5	5	5	5	5	5	5	5	5	5	5	5	5	5
18	2	5	3	1	4	1	5	5	6	3	3	3	7	7	7	7	2	3	5	4	4	7	6	6	7	5	5	7	7	7
18	2	4	3	1	3	4	6	6	4	6	7	7	6	6	6	7	6	5	5	6	6	5	5	5	5	5	5	6	6	6
18	1	3	3	1	3	4	6	5	4	4	7	7	5	7	7	7	5	7	7	6	6	6	4	6	7	5	6	5	7	6
19	2	3	3	1	3	2	5	4	5	2	2	2	7	7	7	7	1	2	3	2	4	4	1	4	4	5	7	3	5	3
19	1	1	3	1	3	5	6	6	6	5	4	4	3	4	4	3	3	4	7	7	7	7	6	7	6	7	7	7	7	7
18	1	1	3	1	3	7	6	6	6	4	6	3	6	7	6	6	2	1	1	4	5	6	2	4	4	5	5	4	6	2
18	1	5	3	1	3	6	7	5	6	5	3	4	7	7	7	6	3	3	2	4	4	3	2	3	2	4	7	7	2	4
45	1	1	1	5	3	6	6	6	6	6	6	6	5	5	5	5	4	5	6	6	6	6	4	6	6	6	6	6	6	6
18	1	4	3	1	3	4	7	6	5	5	5	4	5	7	7	7	2	2	1	3	3	5	2	1	3	3	3	2	6	2
18	2	4	3	1	3	4	6	4	3	4	4	4	4	4	4	4	4	4	4	4	4	4	4	4	4	4	4	4	4	4
21	2	5	1	1	1	3	6	3	3	4	4	4	4	2	5	3	4	6	3	4	2	4	4	5	3	4	3	5	4	6
19	2	5	3	1	3	4	6	3	3	5	5	6	6	1	4	4	2	6	6	4	6	5	7	7	7	4	5	6	7	5
18	1	5	3	1	3	3	6	6	3	7	7	7	5	6	6	5	5	5	6	7	7	7	7	7	7	7	6	7	6	7
19	2	5	3	1	3	4	6	6	4	6	6	6	6	4	5	6	6	5	6	6	7	6	5	6	7	6	6	6	5	4
19	2	1	3	1	3	2	7	4	1	1	1	1	7	7	7	7	6	1	4	2	2	5	4	4	2	4	4	5	4	4
28	1	1	6	2	5	6	7	4	3	1	1	3	1	7	7	7	4	3	3	2	2	1	1	2	2	3	7	1	1	1
18	1	2	3	1	3	3	7	7	3	7	7	7	1	1	1	1	6	7	7	7	7	7	7	7	7	7	7	7	7	7
12	2	1	3	1	2	3	6	4	5	4	4	6	3	5	5	3	5	5	4	4	3	4	4	3	7	3	5	5	4	6
23	1	1	3	1	4	4	7	5	3	5	4	4	6	3	3	6	4	5	6	4	5	5	4	5	5	5	6	6	5	6
18	1	5	3	1	3	5	7	7	7	6	6	6	5	7	7	7	5	5	6	6	6	6	6	6	6	6	6	6	6	6
21	2	5	3	1	3	2	3	5	3	4	4	4	6	5	3	5	3	5	5	4	6	6	5	5	6	5	6	5	6	3
19	2	2	3	1	3	2	7	4	4	1	1	1	7	6	6	7	1	1	2	2	2	2	1	2	1	1	4	1	3	4
16	1	1	3	3	3	1	7	7	2	7	7	7	2	2	1	2	7	7	7	7	7	7	7	7	4	7	7	7	7	7
18	1	3	3	1	4	3	7	4	5	7	7	7	5	7	7	7	5	5	6	5	5	6	4	6	3	6	7	3	1	6
19	1	3	3	1	3	6	7	6	6	7	7	7	7	7	7	7	4	5	5	6	7	7	6	7	6	7	7	5	7	7
18	1	5	3	1	3	4	6	5	5	6	6	5	5	6	6	7	7	6	6	5	5	7	6	4	5	7	7	6	6	6
55	1	3	2	2	2	4	7	7	7	7	7	6	4	4	6	7	4	4	4	6	6	6	6	6	7	7	5	6	4	7
35	2	5	1	1	5	6	6	5	6	6	5	5	6	6	6	6	4	5	5	5	6	6	4	6	5	6	6	5	5	5
31	1	2	1	1	4	7	7	7	7	7	7	7	7	7	7	7	6	6	7	7	7	7	7	7	7	7	7	7	7	7
18	2	5	3	1	3	6	6	6	6	5	5	5	5	5	5	5	5	5	6	5	4	4	4	4	4	4	4	4	4	4
42	2	5	1	2	5	7	7	7	6	6	7	6	7	7	7	6	5	4	5	7	6	7	6	6	6	6	6	5	7	5
38	2	2	2	2	5	4	6	5	4	3	4	4	7	7	7	7	2	2	3	5	5	5	1	4	4	4	7	3	5	3
30	1	3	4	1	4	3	7	7	2	7	7	7	2	2	1	2	7	7	7	7	7	7	7	7	7	6	7	7	7	7
30	1	5	4	3	5	7	7	7	5	7	7	7	5	7	7	7	6	6	6	7	7	7	6	5	6	7	7	5	6	5
31	2	5	1	2	5	5	6	6	5	6	6	6	7	7	7	7	3	4	4	6	7	7	5	7	6	6	7	6	7	5
39	2	5	1	2	4	6	7	7	6	2	5	5	7	7	7	7	2	2	3	2	2	3	2	5	4	4	7	4	4	2
44	1	5	1	2	5	3	7	5	5	7	7	7	5	4	4	4	7	4	7	7	7	7	5	7	7	7	7	7	7	7
19	2	1	3	1	3	4	7	5	6	6	6	6	7	6	6	7	4	4	4	5	5	5	2	4	3	5	5	4	4	4
58	2	5	1	2	4	3	7	6	3	1	2	2	7	6	6	7	1	1	1	1	1	2	1	4	4	2	4	2	4	1
18	2	3	3	1	3	4	5	5	3	7	7	6	2	7	7	7	7	6	5	7	7	7	7	7	7	7	7	7	7	7
28	2	1	1	1	3	3	7	5	6	5	5	6	5	6	5	6	5	5	6	5	5	6	6	5	6	5	5	6	5	5
19	1	1	3	1	4	4	7	7	7	7	7	7	7	4	7	7	5	4	5	6	6	6	6	6	6	6	6	6	6	6
30	2	5	6	3	5	1	6	6	7	4	4	4	7	7	7	7	1	1	5	4	4	4	1	5	5	5	4	1	4	4
18	1	5	3	1	3	4	6	6	5	4	4	3	2	6	6	4	5	4	5	6	6	7	3	6	6	6	7	6	6	7
43	2	3	2	2	3	6	6	6	7	7	7	7	7	7	7	7	5	5	6	7	7	7	7	7	7	5	7	5	7	5
57	2	5	1	2	5	3	6	4	3	7	7	7	7	7	7	7	4	4	7	7	7	7	7	7	7	7	6	6	6	7
18	1	5	3	6	3	5	7	6	6	7	7	7	7	7	7	7	5	5	6	6	7	7	7	7	7	6	6	7	7	7
19	1	5	3	1	3	5	6	3	6	6	5	6	5	6	5	6	4	4	4	4	4	4	4	4	4	4	5	5	5	6
24	1	1	1	1	4	5	7	7	6	7	7	7	6	5	6	6	6	4	6	6	6	6	6	6	6	5	6	6	6	6
18	1	5	3	1	3	3	4	5	3	5	4	4	7	7	7	7	3	4	4	5	5	6	2	5	4	6	7	5	3	7
18	1	3	3	1	3	5	7	7	6	5	6	5	7	7	7	7	5	5	5	5	6	6	4	6	5	5	5	5	3	6
40	1	5	1	2	5	7	7	7	7	7	7	7	1	1	1	1	7	7	7	1	7	7	7	7	7	7	7	7	7	7
20	2	2	3	1	3	6	5	5	7	5	6	6	7	7	7	7	6	4	4	5	5	7	4	5	5	5	7	6	6	7
18	1	5	3	1	3	3	6	2	2	4	4	4	6	6	6	6	3	4	5	3	4	4	2	3	4	3	4	4	4	4
20	1	1	3	1	3	5	7	5	6	6	5	6	6	4	5	5	5	5	5	5	6	6	4	4	4	4	5	4	4	5
18	1	4	3	1	3	4	7	7	5	5	5	5	6	7	7	7	3	4	4	5	6	7	5	7	7	7	5	6	7	7
40	2	5	1	2	5	2	5	5	3	7	7	7	5	7	5	5	5	5	5	7	7	7	7	7	7	7	7	3	5	7
35	2	5	1	2	5	4	6	6	3	5	5	4	7	7	7	7	6	3	5	4	4	4	3	5	3	4	6	4	5	4
46	1	2	1	2	5	4	7	7	6	7	7	7	7	7	7	7	2	4	4	7	7	7	4	7	5	4	5	5	5	4
49	1	5	1	1	5	2	5	2	2	5	5	5	1	3	3	3	7	7	7	6	4	7	4	7	7	5	6	3	3	4
36	1	5	1	6	3	4	7	7	7	7	7	7	3	4	7	5	7	7	7	7	7	7	7	7	7	7	7	4	7	7
36	1	5	1	6	3	4	7	7	7	7	7	7	3	4	7	5	7	7	7	7	7	7	7	7	7	7	7	4	7	7
45	1	5	1	3	4	4	7	6	5	5	5	5	3	3	3	3	5	6	6	5	5	5	5	5	5	5	5	5	6	6
48	1	4	1	2	5	7	7	7	7	7	7	7	7	7	7	7	7	4	4	7	7	7	7	7	7	7	7	7	7	7
19	1	2	3	1	3	5	7	6	3	1	1	1	7	7	7	7	1	1	1	1	1	1	1	1	1	1	7	7	7	1
47	1	1	1	2	4	6	7	7	6	4	6	6	5	7	7	7	4	4	5	6	6	6	5	6	6	5	6	5	6	6
61	1	5	6	2	3	7	7	7	7	5	6	5	5	4	6	6	6	6	6	6	6	6	6	6	6	7	6	7	7	7
40	2	2	1	2	5	2	5	3	2	1	1	1	7	7	7	7	2	1	2	2	2	2	2	2	2	1	6	1	1	1
63	2	5	1	2	5	7	7	7	6	7	7	7	1	1	2	1	7	6	7	7	7	7	7	7	6	6	7	4	3	4
52	1	5	1	2	5	4	7	6	5	5	5	4	7	7	7	7	4	4	4	4	4	4	4	5	4	5	6	4	5	1
47	2	5	1	2	4	3	7	7	4	7	7	6	7	7	7	7	5	5	5	5	5	5	5	5	5	5	5	5	5	5
46	1	5	1	2	4	4	6	6	4	5	5	5	7	7	7	7	5	4	6	5	5	5	4	5	5	6	7	5	5	4
41	1	5	2	3	4	6	5	3	6	7	7	7	5	4	5	4	6	6	7	6	6	7	6	7	6	6	7	7	7	7
57	2	5	1	2	4	7	1	1	7	1	1	1	7	7	7	7	1	1	1	1	1	1	1	1	1	1	7	1	1	1
60	2	1	1	2	3	5	7	7	7	7	7	7	7	7	7	7	4	7	7	7	7	7	7	7	7	7	7	4	7	7
65	1	5	5	Se4	3	7	7	7	7	7	7	7	7	7	7	7	4	5	5	7	7	7	5	7	7	4	5	7	7	5
20	1	1	3	1	3	4	7	5	5	6	6	6	6	6	6	6	5	4	5	4	5	6	5	5	6	6	5	6	6	6
43	1	5	1	2	3	7	7	7	7	6	7	6	5	3	7	6	3	4	4	4	4	3	2	3	1	5	5	1	2	3
50	1	2	1	2	4	2	4	4	3	6	6	6	3	4	6	6	5	6	6	6	6	6	4	6	6	6	7	5	5	6
50	2	5	1	1	5	2	4	4	4	4	4	4	4	4	4	4	4	4	4	4	4	4	4	4	4	4	4	4	4	4
21	1	2	3	1	3	4	7	6	5	3	3	3	3	3	3	4	3	2	3	3	5	4	2	3	3	3	3	4	4	4
20	1	5	3	1	3	4	7	7	6	4	4	4	4	7	4	7	4	4	4	4	5	4	4	4	4	4	6	3	4	4
33	1	1	4	3	3	3	6	5	3	2	2	2	7	7	7	7	1	1	2	3	2	2	2	2	2	4	6	3	3	2
18	2	1	3	1	3	3	7	5	5	7	7	7	7	7	7	7	5	7	7	7	7	7	5	7	7	7	7	7	7	7
18	1	5	3	1	3	3	7	7	6	5	5	5	7	7	7	7	5	5	5	5	6	7	5	6	4	5	5	4	6	5
41	1	5	2	2	4	4	6	6	5	7	7	7	1	1	1	1	7	4	7	7	7	7	4	7	7	7	7	7	7	7
39	1	3	1	3	5	6	7	7	6	7	7	7	7	7	7	7	4	4	4	7	7	7	7	7	7	4	5	6	7	7
57	2	5	1	2	5	4	7	5	4	6	6	6	7	7	7	7	6	6	6	6	6	6	6	6	6	5	6	6	6	6
18	2	3	3	1	3	6	6	6	6	4	4	2	5	5	5	5	5	5	5	6	6	6	6	7	4	7	7	7	7	7
58	1	5	4	1	4	4	7	6	5	7	7	7	7	6	7	7	7	5	6	6	7	7	7	7	7	6	6	7	7	7
47	1	5	1	2	5	3	6	4	2	7	6	6	3	5	4	4	6	5	7	6	7	7	4	7	7	7	7	5	7	7
56	1	5	1	6	5	5	7	7	6	7	7	7	4	6	7	7	4	4	6	7	7	7	7	7	7	7	7	7	7	7
37	1	3	2	2	5	6	4	4	6	6	5	5	6	7	7	7	5	5	5	6	7	7	5	7	7	7	7	5	7	7
65	2	5	5	2	3	6	6	6	5	5	5	5	2	6	6	6	4	4	4	4	4	4	4	4	4	4	5	4	1	4
46	2	5	1	5	5	5	4	6	5	2	2	2	7	7	7	7	2	2	2	3	3	3	2	3	4	3	7	3	4	4
30	1	5	1	1	4	5	7	7	5	6	6	6	5	3	2	2	5	4	6	6	6	6	3	5	5	6	7	6	6	6
65	1	4	5	2	4	3	7	3	3	4	4	4	5	7	4	3	3	3	4	3	4	4	3	4	3	4	3	3	4	4
55	2	5	1	2	5	4	7	7	5	7	7	7	5	7	7	7	6	7	7	7	7	7	7	7	7	7	7	6	7	7
60	2	5	1	2	3	4	6	6	5	5	6	6	7	7	7	7	6	6	6	6	6	6	6	6	6	6	7	6	6	6
52	2	5	1	2	5	6	7	7	6	7	7	7	2	2	2	2	4	4	4	7	7	7	7	7	7	7	7	6	7	7
34	2	5	1	3	5	5	7	7	6	7	6	7	7	7	7	7	5	3	3	6	6	7	3	6	6	6	5	7	6	6
49	1	5	6	2	4	4	4	4	4	7	7	7	7	7	7	7	7	7	7	7	7	7	7	7	7	7	7	6	7	5
62	2	1	5	2	3	3	4	5	3	7	6	7	7	7	7	7	7	6	6	7	7	7	7	7	7	6	7	7	6	7
55	1	3	1	1	4	3	7	4	4	1	1	1	7	7	7	7	1	1	1	1	1	1	1	1	1	1	7	1	1	1
37	1	1	4	3	3	7	6	4	7	7	7	7	5	5	5	5	5	4	4	7	7	7	4	7	2	7	7	5	5	7
34	1	2	1	2	3	4	6	6	6	6	6	6	6	6	6	6	4	4	4	5	7	6	5	5	4	4	6	1	6	1
57	2	5	1	2	3	2	7	7	2	6	6	6	7	7	7	7	6	5	6	6	6	6	6	6	6	5	6	6	6	6
50	1	1	4	2	2	4	7	7	4	6	6	6	6	7	3	3	3	6	6	4	4	4	2	4	4	4	6	3	4	4
43	2	5	2	2	3	5	7	5	5	7	7	7	6	7	7	7	4	4	4	4	6	7	1	7	7	7	7	7	7	7
18	1	5	3	1	4	5	7	5	4	7	7	7	4	5	5	4	4	5	4	7	7	7	7	7	7	7	7	7	7	7
49	2	1	1	2	4	6	4	6	4	3	3	3	6	6	7	7	4	4	4	4	4	5	3	5	4	5	7	4	4	3
18	1	4	3	1	4	3	4	3	3	4	4	5	5	5	6	4	5	5	6	6	5	6	5	4	6	5	4	6	5	5
42	1	5	1	3	5	5	7	7	5	6	6	6	4	5	4	4	6	5	5	6	6	7	5	6	5	6	7	5	6	5
55	2	5	1	2	4	4	7	5	4	7	7	7	2	2	2	2	6	6	7	6	6	7	5	7	6	6	7	6	7	6
51	2	4	1	2	4	3	5	7	4	6	6	6	6	3	2	2	6	5	6	6	6	6	5	5	6	6	6	6	6	6
49	2	1	1	2	4	6	4	6	4	3	3	3	6	6	7	7	4	4	4	4	4	5	3	5	4	5	7	4	4	3
60	2	5	4	2	3	4	6	6	5	6	6	6	6	7	7	7	6	6	6	6	6	5	6	6	6	6	5	5	6	6
63	2	5	5	2	4	4	5	6	4	4	4	4	7	7	7	7	4	2	1	6	6	7	4	4	4	4	1	4	5	6
44	1	1	6	2	4	4	6	6	5	7	7	7	5	5	7	7	4	4	7	6	6	7	6	6	7	5	6	4	7	7
21	1	4	3	1	3	5	6	4	5	3	3	3	1	1	1	1	6	4	7	7	7	7	4	7	7	7	7	5	7	7
549	2	1	6	6	5	7	1	1	1	1	1	1	1	1	1	1	1	1	1	6	3	2	2	2	1	1	1	1	1	1
50	2	5	1	2	5	4	2	2	3	4	5	5	7	6	6	6	4	4	4	6	6	6	2	6	6	4	5	5	5	3
19	1	5	3	2	3	3	7	4	5	4	4	3	6	4	4	3	2	3	4	2	3	4	1	6	3	7	7	3	4	3
18	1	1	3	1	2	4	7	6	5	7	6	7	7	7	7	7	6	6	3	6	6	6	1	6	1	7	7	4	5	7
19	1	5	3	1	3	4	3	2	3	6	6	5	7	7	7	7	3	3	5	5	6	7	2	6	4	5	6	2	4	5
46	2	5	1	5	5	1	1	1	1	5	2	4	3	4	4	4	3	1	1	4	4	3	4	3	7	5	1	2	4	3
63	1	5	1	5	4	7	6	7	7	5	2	2	7	7	7	7	5	5	5	5	5	5	2	5	2	5	5	2	5	5
47	2	5	2	1	4	5	6	6	6	7	7	7	1	1	1	1	5	5	6	6	6	6	6	6	6	6	7	6	6	5
25	2	5	3	1	4	5	7	5	5	6	5	5	6	6	6	7	4	4	5	5	5	5	3	6	4	6	6	2	4	3
60	2	1	5	1	4	4	3	5	5	4	4	4	4	4	4	4	4	4	4	4	4	4	4	4	4	4	4	4	4	4
44	1	3	2	2	4	5	7	7	6	4	5	5	7	7	7	5	4	4	4	6	6	6	4	6	4	4	6	4	7	7
19	2	2	3	1	3	4	4	5	4	6	6	6	5	3	3	3	5	4	4	5	6	7	6	6	6	5	7	5	5	5
48	2	3	2	2	5	4	7	4	3	4	4	4	3	4	6	6	3	4	5	3	3	3	1	4	2	6	7	1	5	3
50	2	1	2	2	5	5	7	7	6	6	7	6	7	7	7	7	5	4	4	6	6	6	4	7	6	5	6	5	5	7
41	2	5	2	2	4	2	4	5	1	3	6	3	4	4	4	4	6	6	6	6	6	6	1	4	6	6	7	4	6	4
19	1	3	3	1	4	5	7	5	5	6	6	6	6	6	6	6	6	6	6	5	5	5	5	5	5	5	7	3	5	5
22	1	2	3	1	5	3	7	7	6	7	7	6	7	7	7	7	4	4	4	7	7	7	7	7	7	6	7	7	7	7
36	2	5	2	1	4	5	2	4	5	7	7	6	1	1	1	1	6	6	6	6	6	6	5	7	4	7	7	5	5	6
61	1	5	5	2	4	4	5	4	3	7	7	7	7	7	7	7	4	4	4	7	7	7	4	5	5	7	7	6	7	4
43	2	3	1	5	4	7	7	7	7	1	1	1	7	7	7	7	4	4	6	4	3	4	1	3	1	3	7	2	2	4
65	2	5	5	2	4	3	7	7	4	2	2	2	7	7	7	7	1	2	2	2	2	2	1	2	1	2	6	2	2	3
35	2	5	3	1	2	3	2	3	2	6	6	6	7	7	7	7	4	4	4	5	7	7	5	7	4	6	7	4	6	5
53	1	5	1	2	4	5	4	6	6	5	6	6	6	6	6	7	6	4	4	6	6	6	6	4	6	6	6	6	6	6
47	1	3	2	2	4	6	7	7	7	7	7	7	1	1	1	1	7	4	7	7	7	7	7	7	7	7	7	5	7	7
28	2	5	1	1	5	4	6	5	5	1	3	2	7	7	7	7	1	4	2	3	4	3	1	2	2	2	6	4	5	5
32	1	3	1	1	5	4	5	5	4	5	5	5	5	6	6	5	4	4	4	4	4	5	4	6	4	5	7	5	5	4
24	1	4	3	1	4	5	7	7	5	1	1	1	7	7	7	7	1	1	1	1	2	1	1	1	1	2	4	1	4	4
54	2	2	1	3	4	5	5	7	5	4	3	3	7	7	7	7	2	1	4	4	4	5	2	6	5	5	6	5	5	6
31	1	1	1	1	5	7	7	7	7	7	7	7	7	7	7	7	5	5	6	6	7	7	6	7	6	7	7	5	7	6
42	1	5	1	2	4	4	6	6	4	6	6	6	5	3	5	5	5	4	4	5	5	5	1	5	4	6	5	4	1	5
55	1	5	1	2	5	6	7	7	7	6	7	6	7	7	7	7	4	4	4	7	7	7	4	6	7	5	6	6	7	4
57	2	5	1	2	4	3	7	5	5	6	6	6	6	6	6	5	5	5	5	6	6	6	6	6	6	6	6	6	6	6
57	2	5	1	2	4	7	1	1	7	1	1	1	7	7	7	7	1	1	1	1	1	1	1	1	1	1	7	1	1	1
18	1	4	3	1	3	3	7	4	4	7	7	7	5	5	5	6	5	5	6	7	6	6	4	6	5	6	6	6	5	6
59	2	5	2	2	5	2	5	7	3	4	4	4	5	5	5	6	4	4	4	4	4	4	2	4	4	4	7	4	4	4
48	1	5	2	2	3	4	4	6	5	6	6	6	7	7	7	7	2	2	4	4	4	4	3	4	4	4	7	3	3	3
46	2	5	1	5	5	1	1	1	1	5	2	4	3	4	4	4	3	1	1	4	4	3	4	3	7	5	1	2	4	3
49	2	2	1	2	5	2	7	7	2	7	7	7	7	5	5	5	7	7	6	7	7	7	6	7	7	6	6	6	7	6
51	1	5	2	2	4	7	7	7	7	7	7	7	7	7	7	7	7	4	4	7	7	7	7	7	7	7	7	4	7	7
53	1	5	6	2	4	3	7	6	3	7	7	7	4	6	4	5	6	4	7	7	7	7	7	7	7	7	7	7	7	7
18	1	2	3	1	4	5	7	7	5	4	4	6	7	7	7	7	4	4	4	7	7	7	1	7	7	4	4	4	6	4
22	2	5	3	1	3	5	5	4	3	4	4	4	5	6	7	5	4	4	4	5	5	6	5	5	5	5	4	5	4	5
55	2	5	2	2	4	6	7	7	5	6	6	6	7	7	7	7	5	4	4	5	6	6	4	5	6	4	7	5	7	7
64	2	5	5	1	4	7	7	7	6	6	6	6	5	4	5	5	6	6	6	6	6	6	5	6	5	6	6	5	6	5
70	2	1	5	2	5	6	6	6	6	7	7	7	7	7	6	7	6	5	5	7	7	7	7	6	7	6	7	6	6	6
59	2	5	1	2	4	3	7	6	4	6	6	6	7	7	7	7	4	4	4	5	5	5	4	5	5	6	6	6	7	6
22	2	3	3	1	4	6	6	5	7	5	4	4	7	7	6	7	4	4	5	5	6	6	5	6	5	5	7	5	5	6
62	2	5	1	3	4	5	7	7	5	5	5	5	5	4	4	3	5	4	6	5	5	6	4	5	4	6	4	5	5	6
59	2	5	2	2	3	3	3	3	3	5	5	5	7	7	7	7	5	5	5	5	5	5	5	5	5	5	5	5	5	5
65	2	5	5	2	5	2	5	4	3	5	5	5	7	7	7	7	3	3	2	4	4	4	4	5	4	4	6	3	3	4
57	2	5	1	2	5	5	7	5	4	5	6	6	7	7	7	7	6	4	4	6	6	6	4	6	6	5	6	3	7	6
65	2	5	1	2	5	6	7	6	7	5	6	6	6	6	6	4	4	4	4	5	5	5	3	5	5	5	6	5	5	5
34	2	5	2	1	3	7	7	7	7	1	1	1	1	7	7	1	1	1	1	1	1	1	1	1	1	1	7	1	1	1
56	1	3	2	2	4	7	7	7	7	1	1	1	7	7	7	7	1	1	1	1	1	1	1	1	1	1	1	1	1	1
22	1	3	4	1	4	5	6	5	5	5	7	7	7	6	7	6	4	4	4	7	7	7	5	7	5	6	7	6	7	7
22	1	5	3	1	4	2	5	7	7	1	1	1	7	7	7	7	2	1	2	2	5	4	1	1	1	3	2	2	2	2
56	2	5	1	2	5	6	7	7	7	7	7	7	7	7	7	7	5	5	5	7	7	7	4	6	6	7	7	4	7	1
52	1	5	1	2	4	5	5	5	5	1	1	1	7	7	7	7	1	1	1	1	1	1	1	1	1	1	7	1	1	1
48	2	5	5	2	4	4	4	3	3	6	6	6	4	5	4	5	4	4	4	6	5	5	5	4	5	6	6	5	5	3
25	1	2	1	1	4	5	5	5	5	4	4	4	5	5	5	5	4	6	5	4	4	4	3	5	4	5	6	4	4	5
61	2	5	1	1	4	2	2	4	2	6	6	6	2	2	2	2	6	6	6	6	6	6	6	6	6	6	6	6	6	6
67	2	5	1	2	4	6	7	6	5	7	7	2	7	7	7	6	4	2	3	5	6	6	6	6	6	6	6	6	6	6
22	1	3	3	1	3	5	3	7	7	5	3	3	7	7	7	7	4	2	5	4	4	5	2	5	3	4	6	3	6	5
41	2	5	1	2	5	1	6	5	1	1	1	1	7	7	7	7	2	4	4	3	3	2	1	1	3	1	6	3	1	1
54	2	4	1	2	5	7	2	4	4	6	6	6	6	6	5	5	5	6	6	5	6	5	6	5	5	6	6	6	6	6
22	1	5	1	1	4	6	3	6	5	1	1	1	7	7	7	7	2	3	2	2	2	2	1	1	1	3	1	1	1	4
54	2	5	1	2	3	3	6	6	5	1	1	1	7	7	7	7	1	1	1	2	2	2	1	2	1	1	6	2	1	2
37	1	1	1	1	5	4	7	7	5	4	6	6	4	7	7	6	6	4	5	5	5	6	6	6	6	4	4	4	5	4
22	1	2	3	1	4	3	6	4	3	1	1	1	7	7	7	7	1	4	1	1	1	1	1	1	1	4	5	3	1	1
17	1	1	3	1	3	1	7	4	6	2	2	2	3	3	3	3	3	3	3	3	3	3	3	3	3	3	3	3	3	3
69	2	5	5	2	5	5	7	7	5	6	4	4	1	1	1	1	6	4	4	4	5	6	3	4	4	4	5	5	5	4
23	1	4	3	1	4	5	7	7	6	6	6	5	6	7	7	6	4	4	5	5	7	6	4	6	6	6	7	5	4	4
48	1	5	1	2	5	4	5	6	4	5	5	5	6	7	7	7	3	4	4	5	4	7	4	6	7	6	6	5	6	6
25	1	5	4	1	5	3	4	5	3	1	1	1	7	7	7	7	1	1	1	1	1	1	1	1	1	1	1	1	1	1
49	1	3	1	2	3	4	5	4	4	5	5	5	6	6	6	6	3	3	3	5	5	5	2	5	5	5	4	5	5	5
58	2	2	2	2	4	4	4	4	4	1	1	1	7	7	7	7	7	7	7	1	1	4	1	4	1	7	7	4	4	1
63	2	5	1	2	5	6	5	5	4	6	6	6	6	6	7	7	6	4	4	4	5	6	6	6	6	4	6	5	7	4
51	1	5	1	Se4	5	5	5	6	5	5	5	5	7	7	7	6	4	3	3	5	6	7	6	4	6	4	7	6	6	6
22	2	1	1	1	4	2	7	3	3	5	5	5	7	7	7	7	5	4	5	5	6	7	4	3	6	6	7	3	5	7
63	2	5	1	2	5	6	5	5	4	6	6	6	6	6	7	7	6	4	4	4	5	6	6	6	6	4	6	5	7	4
18	1	2	3	1	4	5	7	7	5	4	4	6	7	7	7	7	4	4	4	7	7	7	1	7	7	4	4	4	6	4
22	1	5	4	1	4	4	5	6	4	5	5	5	3	6	7	6	5	5	7	6	6	7	3	5	5	6	6	5	6	6
54	2	5	1	5	5	4	6	7	6	5	5	5	7	7	7	7	4	5	6	4	4	5	1	6	4	4	5	1	2	5
16	1	5	3	1	3	2	6	4	2	6	6	6	5	6	6	6	5	5	5	4	4	5	3	5	4	5	7	5	6	5
64	2	3	1	2	4	3	6	6	3	6	6	6	2	4	3	3	5	5	5	6	6	6	6	6	6	5	7	6	6	6
62	1	5	1	1	5	6	7	7	7	4	4	4	7	7	7	7	6	4	4	6	6	6	6	6	6	4	5	5	6	5
40	1	3	1	2	5	4	7	6	6	7	7	7	7	7	7	7	6	5	5	4	4	5	4	5	5	6	7	5	6	6
19	1	1	3	1	3	3	3	2	1	3	3	3	4	4	4	4	2	2	4	4	4	4	2	4	2	5	7	2	6	4
36	2	2	1	2	3	6	7	7	6	7	7	7	5	6	5	4	7	4	7	7	7	7	7	7	7	4	7	7	7	7
50	2	5	1	5	3	4	2	5	5	7	7	7	1	1	1	1	7	7	7	7	7	7	7	7	7	7	7	7	7	7
18	1	3	3	1	4	4	7	7	6	7	7	7	7	1	2	3	3	4	5	7	7	7	7	7	7	7	7	7	7	7
60	2	2	1	2	4	3	7	4	2	5	5	5	6	7	7	6	5	5	6	4	4	4	4	4	4	5	6	5	6	6
57	2	5	1	2	5	5	5	4	4	4	4	4	7	7	7	6	4	4	4	4	4	5	4	5	4	4	7	4	4	4
39	2	3	1	2	4	6	7	6	6	1	1	1	7	6	6	7	1	3	3	1	1	1	1	2	1	2	6	2	2	1
36	2	5	1	2	5	5	7	6	6	6	6	6	7	7	7	7	4	4	5	5	6	6	4	5	5	6	7	4	4	6
50	2	5	4	2	3	4	7	7	7	7	7	7	4	4	7	7	4	4	4	5	7	7	3	7	4	7	7	2	3	5
18	1	5	3	1	4	5	7	5	4	7	7	7	4	5	5	4	4	5	4	7	7	7	7	7	7	7	7	7	7	7
59	1	5	1	1	4	2	5	3	2	1	1	1	7	7	7	7	1	1	1	1	1	1	1	1	1	1	6	1	2	1
56	1	2	5	6	3	6	7	7	5	7	7	7	7	7	7	7	7	7	7	4	6	6	5	6	6	6	5	6	6	6
18	1	4	3	1	3	3	2	3	3	4	5	6	5	5	5	5	4	6	6	6	6	6	5	6	6	5	5	6	5	4
23	1	3	3	1	3	5	7	7	5	3	5	4	5	7	7	7	4	5	5	5	5	5	5	7	6	5	7	7	7	7
23	1	2	1	1	5	4	7	7	4	5	7	6	3	3	3	3	5	5	5	7	7	7	7	7	7	7	7	7	7	7
23	1	3	1	1	4	1	2	4	1	7	6	6	5	5	5	5	5	5	5	7	6	6	5	6	5	5	5	5	5	5
60	2	5	1	2	4	3	7	5	4	7	7	6	7	7	7	7	5	6	6	7	7	7	6	6	6	7	7	6	7	7
35	2	5	1	3	5	4	7	1	4	7	7	7	7	7	7	4	4	4	4	4	4	4	4	6	6	6	7	7	7	7
39	1	5	1	2	4	4	7	5	5	6	6	6	7	7	7	7	5	5	5	6	6	6	6	6	6	6	6	6	6	6
28	2	5	3	1	5	6	6	6	6	2	1	2	2	2	2	3	1	6	5	3	3	5	1	3	1	7	7	3	5	4
53	1	5	1	2	5	4	6	7	6	7	7	7	1	2	5	4	4	4	4	6	6	7	1	6	5	4	7	2	4	4
55	1	5	1	2	5	2	6	3	5	7	7	7	4	2	5	6	4	4	4	6	6	6	1	6	6	4	7	2	2	2
53	2	5	1	5	5	4	6	6	6	7	7	7	7	7	7	7	4	4	4	7	7	7	1	7	7	7	7	1	7	4
21	2	5	3	1	3	4	7	4	4	5	5	5	7	7	7	7	2	2	4	4	4	3	3	4	3	2	4	3	3	3
24	1	3	3	1	4	4	7	5	5	1	1	1	7	7	7	7	1	3	1	1	1	1	1	5	1	5	6	1	2	1
50	2	2	1	1	5	3	7	7	7	7	7	7	6	7	7	7	6	4	4	6	6	7	6	7	6	6	4	4	5	6
34	2	5	1	5	4	4	6	5	4	7	7	7	7	7	7	7	5	5	7	5	5	5	4	7	7	6	6	1	4	3
22	1	2	3	1	3	5	7	7	7	5	5	5	4	6	6	6	3	5	5	4	5	5	1	5	4	5	6	3	3	6
18	1	3	3	1	3	5	7	4	5	4	5	4	4	4	5	4	5	6	7	7	7	7	5	5	6	5	6	6	5	5
67	2	5	1	2	4	6	7	6	5	7	7	2	7	7	7	6	4	2	3	5	6	6	6	6	6	6	6	6	6	6
52	2	5	2	2	3	2	7	7	6	6	6	6	7	7	7	7	5	5	6	5	5	5	5	5	5	6	6	2	4	6
50	2	5	2	2	3	3	7	6	5	6	6	6	7	7	7	7	5	6	5	6	6	6	5	6	5	6	6	6	6	6
56	2	2	1	1	4	7	7	6	7	1	1	1	7	7	7	7	1	1	1	1	1	1	1	1	7	7	7	7	1	1
49	1	5	1	2	4	7	7	7	7	7	7	7	7	7	7	7	7	7	7	7	7	7	7	7	7	7	7	7	7	7
56	2	5	1	2	4	2	6	5	2	7	7	7	1	5	4	4	7	7	7	7	7	7	7	7	7	7	7	7	7	7
62	2	5	2	1	4	2	1	3	2	2	2	2	1	1	2	2	4	2	4	2	3	3	1	3	1	6	6	1	2	2
56	2	5	1	3	4	3	4	4	4	6	7	7	5	5	7	7	6	5	7	6	6	7	6	7	6	5	7	6	7	7
52	2	3	1	2	4	5	7	7	6	6	6	6	6	7	7	6	5	5	6	5	5	6	5	5	5	6	6	5	6	6
48	2	3	4	2	4	4	5	6	2	3	3	3	7	7	7	7	2	4	3	3	3	3	2	2	1	4	6	2	2	3
58	2	5	1	2	5	6	7	6	6	5	5	5	6	6	6	6	4	4	4	4	4	4	3	3	3	4	4	2	3	4
52	1	5	1	2	4	4	4	4	4	7	7	7	7	7	7	7	5	5	7	7	7	7	7	7	7	7	6	5	6	6
22	2	5	3	1	3	4	7	3	7	7	7	7	7	7	7	7	4	6	7	6	6	7	7	7	7	7	7	7	7	7
54	2	5	1	2	3	3	6	6	5	1	1	1	7	7	7	7	1	1	1	2	2	2	1	2	1	1	6	2	1	2
26	2	1	3	1	3	4	7	7	6	6	7	6	7	7	7	7	6	6	6	6	7	7	6	6	7	7	7	6	6	4
34	1	4	1	2	5	6	7	7	6	1	1	1	7	7	7	7	1	4	3	1	3	1	1	1	1	4	3	1	1	1
22	1	4	3	1	4	4	4	4	3	5	5	5	7	7	7	7	7	7	4	6	6	6	3	5	5	6	6	6	6	6
73	2	3	5	6	5	7	7	7	7	7	7	7	7	7	7	7	7	5	5	6	6	7	7	7	7	5	5	5	7	7
40	1	5	6	2	3	5	6	6	7	7	7	7	5	7	7	7	5	4	5	7	7	7	3	6	6	5	5	5	6	7
31	1	5	3	1	5	2	2	3	4	6	6	6	4	2	3	3	5	5	5	6	6	6	6	6	6	4	7	7	7	7
18	1	3	3	1	4	4	7	7	6	7	7	7	7	1	2	3	3	4	5	7	7	7	7	7	7	7	7	7	7	7
34	2	5	1	5	4	4	6	5	4	7	7	7	7	7	7	7	5	5	7	5	5	5	4	7	7	6	6	1	4	3
45	1	5	1	2	4	6	7	6	7	7	7	7	6	1	2	1	6	4	4	7	7	7	4	6	5	4	7	4	7	7
46	1	5	1	2	5	5	7	6	5	7	7	7	7	7	7	7	4	4	4	7	7	7	6	7	7	7	7	7	7	7
51	2	5	1	2	3	4	7	6	4	6	6	6	7	7	7	7	5	4	5	6	6	7	6	6	6	6	6	5	6	5
64	2	5	5	2	5	7	7	7	7	7	7	7	7	7	7	7	7	7	7	7	7	7	7	7	7	7	7	7	6	7
18	1	2	3	1	4	5	7	7	5	4	4	6	7	7	7	7	4	4	4	7	7	7	1	7	7	4	4	4	6	4
47	2	5	2	1	3	5	6	6	5	5	5	5	7	7	7	7	4	4	4	5	5	5	5	5	5	4	4	5	6	5
51	2	5	1	2	4	3	7	5	4	4	4	4	7	7	7	7	4	4	4	4	4	4	4	4	4	4	4	4	4	4
19	1	5	3	2	3	3	7	4	5	4	4	3	6	4	4	3	2	3	4	2	3	4	1	6	3	7	7	3	4	3
47	1	5	1	2	5	3	6	4	2	7	6	6	3	5	4	4	6	5	7	6	7	7	4	7	7	7	7	5	7	7
47	1	5	1	2	5	3	6	4	2	7	6	6	3	5	4	4	6	5	7	6	7	7	4	7	7	7	7	5	7	7
50	1	4	1	2	4	7	7	7	7	5	5	5	5	7	7	7	5	7	7	5	5	5	5	5	5	5	7	5	7	7
55	2	5	1	2	4	5	7	7	5	6	6	6	7	7	7	7	5	1	3	6	5	6	4	6	6	4	4	3	4	6
66	2	5	5	5	4	4	7	7	5	6	7	7	7	5	6	7	4	4	4	6	6	6	4	7	6	5	2	4	6	6
61	2	3	1	2	4	3	7	6	2	1	1	1	7	7	7	7	1	1	5	1	1	1	1	1	1	6	6	1	1	1
50	1	3	1	2	5	5	6	6	4	6	6	5	7	7	7	7	6	5	6	5	5	6	1	5	6	7	5	5	7	5
50	1	5	1	2	4	5	5	5	5	4	4	4	7	7	7	7	1	1	1	3	4	4	4	4	4	4	7	4	4	4
56	1	5	6	2	3	5	7	7	6	3	3	3	6	6	6	6	2	2	3	3	3	3	2	3	2	3	5	3	3	3
42	1	5	2	2	5	3	2	2	2	2	2	2	7	7	7	7	2	1	2	4	4	4	4	4	4	2	7	2	2	1
53	2	5	1	1	5	2	7	6	3	1	1	1	7	7	7	7	1	4	5	4	5	5	4	5	4	5	5	4	5	4
51	2	3	1	2	3	5	7	5	5	5	5	5	7	1	1	1	1	4	6	3	4	1	1	1	1	4	5	4	7	1
67	1	5	5	1	4	4	7	7	2	7	7	5	7	7	7	7	4	4	4	6	6	6	5	6	6	4	4	5	6	6
51	2	5	1	2	3	3	3	3	1	1	1	1	7	7	7	7	1	1	1	3	3	1	1	4	1	4	4	1	1	1
50	1	2	1	2	5	7	5	5	4	7	7	7	7	7	7	7	5	1	1	5	5	5	5	5	5	4	7	4	5	4
73	2	5	5	2	3	1	7	2	5	4	3	3	6	4	4	4	4	5	5	4	5	5	5	5	4	4	3	5	5	4
54	2	5	1	2	4	3	5	5	5	2	3	2	6	6	6	6	6	1	2	2	2	2	2	2	2	2	4	4	2	2
45	1	3	6	2	4	4	7	5	5	1	1	1	7	7	7	7	1	2	2	1	2	2	1	2	1	2	5	3	2	2
30	1	5	1	1	4	5	7	7	5	6	6	6	5	3	2	2	5	4	6	6	6	6	3	5	5	6	7	6	6	6
57	1	4	1	1	4	4	7	7	4	7	7	7	7	7	7	7	4	4	4	6	7	7	5	5	7	6	4	6	6	3
21	1	5	3	1	3	7	7	7	7	6	6	6	5	6	6	6	4	4	5	5	7	7	4	7	7	7	7	5	7	4
70	2	1	5	2	5	6	6	6	6	7	7	7	7	7	6	7	6	5	5	7	7	7	7	6	7	6	7	6	6	6
50	2	5	6	2	4	2	6	7	2	7	7	7	5	5	6	6	6	4	4	6	6	6	6	6	6	6	6	2	6	6
53	1	1	1	2	4	3	4	3	4	4	3	3	7	7	7	7	5	4	5	4	4	5	4	5	5	4	4	4	4	2
64	2	4	1	2	5	4	7	5	4	5	5	5	7	7	7	6	4	5	5	5	5	5	5	5	5	6	5	5	5	5
43	1	4	1	2	4	3	7	6	5	6	6	6	7	7	7	7	5	5	6	5	5	5	2	5	5	5	5	5	4	1
49	2	5	1	2	4	3	7	7	5	5	5	5	1	1	5	4	7	6	5	6	5	5	1	5	5	6	5	5	5	5
18	1	5	3	1	3	3	5	6	5	7	7	7	6	7	7	7	5	4	6	5	5	5	4	5	6	6	6	6	6	7
50	1	5	1	1	4	5	7	7	5	6	6	7	7	7	7	7	6	1	7	7	6	7	6	6	6	5	6	6	6	4
56	1	2	1	2	4	3	7	7	5	7	7	7	7	7	7	7	7	6	7	5	6	6	6	7	7	6	6	6	7	7
50	1	5	4	2	4	7	7	7	7	7	7	7	1	7	7	7	7	4	7	7	7	7	7	7	7	7	7	4	4	7
68	2	4	5	2	4	3	7	6	6	7	7	7	7	7	6	7	7	7	7	7	7	7	7	7	7	7	6	5	7	7
26	1	5	1	1	4	6	7	7	7	7	7	7	5	7	7	7	4	4	4	7	7	7	7	7	7	6	7	7	7	7
26	1	5	3	1	4	3	7	7	2	7	6	7	4	2	3	3	7	5	6	7	7	7	5	7	7	7	7	5	7	7
51	1	5	6	2	4	3	7	7	7	7	7	7	5	7	7	7	4	4	7	7	7	7	7	7	7	6	6	7	7	7
27	2	5	4	1	4	6	7	5	3	4	4	4	7	7	7	7	4	2	3	4	4	4	4	4	4	4	4	4	4	4
24	2	5	2	1	3	7	7	5	7	7	1	1	4	4	4	7	1	2	2	4	5	4	6	5	4	7	7	7	7	7
31	2	2	1	1	3	1	7	1	6	5	5	5	5	5	6	6	6	6	6	6	5	7	6	6	7	5	5	7	5	6
39	1	5	1	2	3	3	6	1	1	1	1	1	1	1	1	1	3	4	4	1	1	1	1	1	1	4	7	1	1	1
42	1	5	1	2	3	7	7	7	7	3	2	3	7	7	7	7	4	4	4	4	3	4	4	4	4	4	4	5	5	5
23	1	5	1	1	4	7	7	6	7	5	6	6	6	7	6	6	4	4	4	5	5	5	4	5	5	5	5	2	6	6
54	1	5	1	1	4	4	5	6	5	4	3	3	7	7	7	7	4	5	5	5	6	5	4	4	4	5	5	5	5	4
31	1	1	1	1	4	5	7	6	5	5	6	5	7	2	6	6	5	6	6	5	6	6	6	6	6	7	7	6	6	7
24	2	3	1	1	4	3	2	3	3	7	6	6	5	6	6	6	6	3	3	6	6	5	5	5	5	5	5	5	6	5
25	1	5	1	3	5	4	7	7	4	7	4	4	5	6	7	7	5	4	5	5	6	6	4	6	6	7	7	5	6	6
24	1	5	3	1	3	4	1	1	4	6	6	6	1	1	1	1	7	4	6	6	7	7	1	1	4	7	7	5	1	1
25	1	5	3	1	4	3	7	5	2	4	5	4	6	6	5	6	3	3	3	5	5	5	3	6	5	6	5	5	5	5
47	1	5	6	3	3	5	7	7	7	7	7	7	7	7	7	7	7	7	7	7	7	7	7	7	7	7	7	7	7	7
56	1	5	4	5	4	6	7	7	7	7	7	7	7	7	5	5	7	5	7	7	7	7	5	7	7	7	5	5	7	7
63	1	5	6	2	4	6	6	6	6	5	5	5	7	7	7	7	2	1	2	2	2	2	1	2	2	5	6	4	5	2
54	1	5	1	1	4	4	5	4	4	5	5	5	7	7	7	7	4	2	3	4	5	5	5	6	6	4	3	4	6	6
26	1	5	1	1	5	7	7	7	7	4	4	4	7	7	7	7	4	4	4	5	5	5	2	5	4	5	6	4	5	3
27	2	5	1	1	3	4	7	5	4	7	6	7	6	7	7	7	5	3	4	5	6	5	5	7	5	5	5	5	7	6
60	2	5	4	2	5	4	4	5	5	5	5	5	6	6	6	6	4	4	4	4	4	5	4	4	4	5	6	4	4	4
55	2	5	2	2	5	6	2	5	5	1	1	1	7	7	7	7	1	1	1	1	1	1	1	1	1	4	7	1	1	1
27	2	5	1	1	4	5	6	5	5	6	5	5	6	7	7	6	5	4	5	5	5	6	4	6	5	5	7	3	5	5
28	1	1	4	1	5	4	7	7	7	5	4	4	7	7	7	7	4	4	4	5	5	5	4	7	4	4	7	4	4	1
57	2	5	2	2	3	4	4	6	6	6	6	6	7	7	7	7	5	5	6	6	6	6	5	5	5	6	6	5	7	6
30	2	5	2	1	4	1	5	2	2	1	1	1	7	1	7	7	1	1	1	1	1	1	1	1	1	1	1	1	1	1
44	1	1	1	2	5	3	7	4	3	6	6	5	5	4	5	5	3	5	4	5	4	6	5	5	6	6	6	5	6	6
59	2	5	4	Se4	5	4	7	6	4	5	5	6	6	5	4	4	6	5	6	4	4	4	5	4	6	3	4	5	3	4
29	1	4	4	3	3	5	7	7	5	5	3	4	7	7	7	7	4	4	4	4	4	4	1	3	4	4	7	4	4	4
57	2	5	1	2	3	4	7	7	7	7	7	7	7	7	7	7	7	7	7	7	7	7	7	7	7	7	7	7	7	7
28	1	5	1	1	5	7	7	7	7	5	5	5	6	6	7	7	4	5	5	5	7	7	4	6	4	6	6	7	7	5
57	1	5	6	2	4	3	5	6	6	4	4	4	2	2	2	2	4	4	6	3	3	4	3	4	4	4	4	3	4	4
43	2	1	1	2	3	7	7	7	7	7	7	7	7	7	7	7	4	4	7	7	7	7	7	7	4	4	4	7	7	7
56	1	5	1	2	4	3	7	6	4	6	4	4	6	6	6	6	4	6	6	5	5	6	3	5	5	6	4	5	6	5
44	1	1	1	2	3	2	7	4	2	6	6	6	2	7	5	7	5	4	5	6	5	5	4	4	2	7	7	5	7	5
69	1	5	5	6	4	5	7	7	7	7	7	7	7	7	7	7	5	6	6	5	7	7	5	6	5	7	7	7	7	7
54	2	4	1	2	3	5	5	7	6	6	6	6	7	7	7	7	6	4	4	6	6	7	5	6	6	6	7	3	7	6
63	2	5	1	2	5	4	5	5	4	7	7	6	7	6	7	6	6	4	6	6	7	6	5	7	6	6	6	6	7	6
52	2	5	1	2	3	7	7	7	7	4	4	4	7	7	7	7	3	3	3	3	3	3	2	3	3	3	7	3	3	5
47	1	5	4	1	5	4	3	3	3	1	1	1	7	7	7	7	1	1	1	3	3	1	1	1	1	5	7	3	1	1
26	1	5	3	1	4	3	7	7	2	7	6	7	4	2	3	3	7	5	6	7	7	7	5	7	7	7	7	5	7	7
60	2	5	1	2	3	2	7	7	7	7	7	7	7	7	7	1	7	7	7	7	7	7	7	7	7	7	7	4	7	4
41	2	4	1	2	5	4	6	5	5	6	6	6	7	7	7	7	4	2	5	6	6	5	5	7	7	7	7	4	6	7
24	1	4	1	1	5	2	7	4	1	7	7	7	6	7	7	7	4	4	7	7	7	7	7	7	7	7	7	4	7	7
52	2	2	1	2	4	7	7	7	7	5	5	5	7	7	7	7	4	2	2	4	5	5	3	5	3	5	6	2	3	2
41	2	3	6	2	3	3	7	6	3	7	5	5	7	7	7	7	5	4	6	7	5	6	5	6	6	6	3	3	7	1
45	1	5	1	1	3	1	7	6	6	7	7	7	6	7	7	7	7	6	7	7	7	7	7	7	7	7	7	5	7	7
55	2	5	1	2	5	6	7	7	6	3	3	3	6	6	6	6	3	3	2	3	3	3	2	3	2	5	6	4	3	1
41	1	5	1	2	4	5	7	7	6	7	7	7	6	7	7	7	5	5	6	7	7	7	7	7	7	7	5	5	7	7
22	2	2	3	1	3	5	7	6	6	5	6	6	4	7	7	6	4	4	4	6	6	4	4	4	4	6	5	1	4	4
26	2	4	4	1	4	3	5	4	3	5	5	5	7	7	7	7	5	4	4	5	5	5	3	4	4	4	7	5	5	5
56	1	5	1	1	4	3	7	4	4	6	6	6	7	7	7	7	5	5	5	5	5	5	5	5	5	5	6	5	7	6
39	1	5	1	2	4	6	7	7	7	7	7	7	7	7	7	7	3	5	5	5	5	5	4	5	4	6	6	6	6	3
75	2	3	5	5	3	5	5	6	6	4	5	5	7	7	7	7	2	2	2	4	4	4	4	5	4	4	4	5	5	5
40	2	5	2	2	5	4	7	6	4	5	5	6	6	7	7	7	5	5	6	6	6	5	6	6	4	6	6	4	7	6
60	1	4	1	2	4	5	7	6	5	7	7	7	7	7	7	7	5	5	5	6	6	7	5	6	6	6	6	6	6	6
40	1	5	1	2	4	3	7	4	2	6	6	5	7	5	5	5	4	5	6	5	5	6	4	6	5	5	7	6	6	6
51	1	2	1	2	2	5	7	7	7	7	7	7	7	7	7	7	7	7	7	7	7	7	7	7	7	7	7	7	7	7
53	2	5	1	2	5	5	6	7	4	6	7	7	7	7	7	7	2	3	4	7	6	7	5	6	7	5	6	7	6	7
25	1	5	3	1	4	3	7	5	2	4	5	4	6	6	5	6	3	3	3	5	5	5	3	6	5	6	5	5	5	5
51	2	2	1	2	3	3	4	4	4	4	1	3	1	1	1	1	2	4	3	1	1	4	2	4	1	1	3	1	1	2
63	1	2	5	2	4	5	7	6	6	7	7	7	5	6	7	7	6	6	6	6	6	6	5	5	6	6	6	5	6	7
30	1	5	1	1	4	5	7	7	5	6	6	6	5	3	2	2	5	4	6	6	6	6	3	5	5	6	7	6	6	6
41	2	3	1	2	4	4	4	4	4	7	7	7	5	3	4	4	7	5	5	7	7	7	7	7	7	6	7	7	7	7
29	2	5	4	1	4	5	6	5	6	2	6	6	5	6	6	5	5	3	3	6	6	6	6	6	6	6	6	6	6	6
33	1	5	1	1	5	4	4	1	1	1	1	1	7	7	7	7	1	1	1	1	1	1	1	1	1	1	7	1	1	1
49	1	5	1	5	4	2	6	5	4	1	1	1	7	7	7	7	1	1	1	2	4	4	2	2	2	2	5	2	2	2
60	2	5	4	5	3	4	7	7	6	7	7	7	7	7	7	7	6	7	6	6	6	7	7	7	7	7	7	7	6	7
19	1	1	3	1	3	1	1	1	1	1	1	1	7	7	7	7	1	1	1	1	1	1	1	1	1	1	3	1	1	1
49	1	4	1	2	4	4	6	5	5	6	6	6	4	4	3	3	5	5	5	5	5	5	4	5	4	6	6	4	6	2
51	2	4	1	2	4	4	4	4	4	4	4	4	4	4	4	4	4	4	4	4	4	4	4	4	4	4	4	4	4	4
67	1	4	5	2	4	4	6	6	6	7	7	7	2	1	1	2	7	7	7	7	7	7	7	7	7	7	7	7	7	7
43	1	4	1	2	4	3	7	6	5	6	6	6	7	7	7	7	5	5	6	5	5	5	2	5	5	5	5	5	4	1
55	2	4	2	2	4	3	6	4	2	4	4	4	7	6	6	7	4	4	4	4	4	4	2	4	4	4	5	5	5	4
57	2	5	2	2	5	3	5	6	3	3	3	3	7	7	7	7	2	1	1	1	2	4	1	6	1	2	5	1	2	1
57	2	5	2	2	5	3	5	6	3	3	3	3	7	7	7	7	2	1	1	1	2	4	1	6	1	2	5	1	2	1
21	1	2	3	1	4	4	7	5	3	7	7	7	5	5	5	6	5	5	6	7	6	6	5	6	7	7	7	7	7	7
51	1	1	1	2	4	6	7	7	7	7	7	7	2	1	3	5	6	7	7	6	6	7	6	7	6	7	7	6	7	5
45	1	4	1	5	4	5	7	7	7	7	7	7	6	7	7	6	4	4	4	7	7	5	5	5	7	7	6	7	7	4
45	1	2	1	2	3	4	7	7	4	7	7	7	7	7	5	7	6	6	6	7	7	7	7	7	7	7	7	4	7	7
34	1	5	1	2	4	4	6	4	4	7	7	7	7	7	7	7	2	3	2	4	4	7	2	7	7	7	7	4	7	7
44	1	5	1	2	2	7	7	7	7	7	7	7	1	1	3	7	7	7	7	7	7	7	7	7	7	7	5	7	7	7
44	1	4	1	3	4	4	4	3	2	2	4	1	7	2	7	7	2	2	2	3	3	3	1	4	2	7	7	3	4	4
39	1	5	1	2	4	6	5	6	6	3	2	2	7	7	7	7	4	4	5	4	4	5	4	5	3	4	5	2	3	4
38	1	5	1	2	4	7	7	7	5	4	4	4	4	2	2	2	2	4	5	4	6	7	1	4	4	4	7	1	4	1
48	1	5	1	2	3	5	7	7	7	6	7	7	4	4	4	4	5	5	5	5	6	6	5	6	6	6	5	6	7	7
47	2	5	1	2	2	7	7	7	7	7	7	7	7	7	7	7	6	6	7	7	7	7	7	7	7	7	7	7	7	7
44	2	4	1	1	4	4	5	6	4	7	5	5	4	4	5	5	5	5	5	5	5	5	5	5	5	5	7	5	5	6
45	2	4	1	2	4	6	7	7	7	5	4	4	4	4	4	4	4	4	4	4	4	4	4	4	4	4	4	4	4	3
45	1	1	1	2	5	3	7	5	4	5	6	6	7	7	7	7	3	4	6	7	7	7	7	7	7	7	6	6	7	3
36	1	5	1	2	5	5	7	7	5	6	6	6	7	5	7	7	4	4	5	5	6	6	5	5	5	6	5	5	7	6
46	1	5	2	2	4	6	7	6	4	6	5	5	7	7	7	7	4	2	5	4	6	6	2	5	5	5	7	2	4	2
44	1	5	1	2	4	6	6	7	7	6	6	6	7	7	7	7	4	4	4	5	5	6	3	5	5	6	6	5	6	6
30	1	2	1	1	3	5	7	6	4	7	7	7	7	7	7	7	7	7	7	7	7	7	7	7	7	7	7	7	7	7
40	1	4	1	1	4	6	5	3	3	4	2	2	7	7	7	7	2	2	3	2	2	2	2	2	1	3	6	2	2	2
45	1	5	2	2	4	4	5	7	4	1	1	1	7	7	7	7	1	1	1	1	1	1	1	1	1	1	4	1	1	5
30	1	2	4	1	5	1	7	5	4	2	3	4	7	7	6	7	6	4	6	7	7	6	4	6	4	4	4	4	4	5
44	1	4	1	3	4	4	4	3	2	2	4	1	7	2	7	7	2	2	2	3	3	3	1	4	2	7	7	3	4	4
43	2	5	1	2	3	5	7	7	4	7	7	5	5	7	7	6	7	7	7	7	7	7	7	7	7	7	7	7	7	7
41	1	2	1	1	5	7	7	7	7	4	7	1	7	7	7	1	4	4	4	1	1	4	1	4	4	7	7	1	4	4
50	1	1	1	5	3	3	7	7	5	5	7	5	7	7	7	7	5	6	6	5	5	5	5	5	5	5	5	5	5	6
44	1	4	1	5	3	1	1	3	1	5	5	5	3	7	6	6	4	4	5	5	5	5	5	5	5	5	4	4	4	5
52	2	4	5	2	3	5	6	5	5	5	6	6	6	6	7	7	5	4	4	6	6	6	6	6	6	6	3	6	5	6
42	1	5	1	1	4	4	7	7	5	7	7	7	6	6	6	6	6	6	7	7	7	7	5	7	7	7	7	7	7	7
45	1	5	1	2	5	5	7	7	7	7	7	7	7	7	7	7	7	7	7	7	7	7	6	7	7	7	7	5	7	6
38	1	5	2	2	4	7	7	7	7	7	6	6	5	5	7	7	6	6	6	7	7	7	7	7	7	6	6	5	7	7
46	1	5	1	5	3	3	5	4	3	1	1	1	5	1	2	2	1	4	2	1	1	1	1	1	1	1	7	1	1	1
45	1	4	1	2	4	3	7	6	2	6	6	5	6	6	6	6	6	6	6	6	6	6	5	6	6	6	6	6	7	6
52	2	5	2	2	4	5	7	5	5	5	7	5	6	7	7	7	4	4	5	5	5	5	6	7	6	5	7	4	7	7
57	1	4	1	2	4	3	5	4	3	6	6	6	7	7	7	7	5	5	6	5	5	5	5	5	5	4	5	5	5	5
44	1	4	1	2	4	5	7	5	5	7	7	7	6	7	7	7	7	6	6	6	6	6	6	6	6	6	7	6	5	7
55	1	5	1	1	4	5	7	7	6	6	6	6	7	7	7	7	2	4	4	6	6	6	6	5	5	6	7	3	5	6
37	1	4	1	2	4	5	6	6	3	6	6	6	7	7	7	7	5	5	5	5	5	5	5	5	6	6	6	5	6	5
44	2	4	1	2	3	5	6	4	5	6	6	6	6	5	7	7	5	5	5	5	6	7	5	6	3	6	7	3	5	3
40	1	5	1	2	4	2	3	3	2	4	4	4	6	5	5	5	4	4	4	4	4	6	5	5	5	5	4	5	5	6
45	1	5	1	2	4	5	7	6	5	6	6	6	3	3	2	3	6	6	6	5	5	6	2	6	4	6	6	4	5	6
34	2	4	1	Se4	3	4	7	4	4	1	1	1	7	7	7	7	4	4	4	4	6	6	4	6	1	6	7	2	2	2
40	1	5	1	2	4	6	6	2	6	6	6	6	2	2	2	2	6	2	6	6	6	6	2	6	6	6	6	6	6	6
36	1	5	1	2	5	4	7	5	4	6	6	6	7	7	7	7	6	5	5	5	5	5	4	5	7	6	6	6	6	6
38	1	5	1	2	4	4	6	7	5	4	4	4	7	7	7	7	4	4	4	4	4	4	4	4	4	4	4	4	4	4
40	2	5	1	2	5	7	7	7	7	1	5	5	7	7	7	7	1	1	1	5	5	5	1	5	5	1	7	1	5	5
38	1	5	1	2	5	3	3	4	2	6	6	6	4	5	5	5	5	6	5	5	6	6	4	6	5	6	6	5	5	5
60	2	5	1	1	4	2	3	2	2	2	2	3	4	5	5	3	3	6	6	2	3	5	2	2	2	6	6	3	5	2
44	1	5	1	2	4	4	4	5	4	6	6	6	6	3	3	3	3	3	3	4	4	4	3	3	4	4	6	5	5	3
33	1	4	4	3	3	3	3	4	3	7	1	7	1	1	1	1	6	6	6	6	6	6	4	6	6	6	6	6	6	6
44	1	4	1	3	4	4	4	3	2	2	4	1	7	2	7	7	2	2	2	3	3	3	1	4	2	7	7	3	4	4
67	1	4	5	2	2	1	7	7	4	6	6	6	6	6	6	6	6	6	6	5	6	6	6	6	5	6	4	4	5	5
41	1	5	1	2	4	3	3	7	2	4	4	1	7	7	7	7	1	1	7	4	4	4	1	4	1	7	7	1	5	7
58	1	3	4	3	5	4	6	7	6	6	6	5	7	7	7	7	5	5	5	5	5	5	4	6	6	5	5	5	6	6
38	1	5	1	2	4	2	5	3	2	6	6	7	5	2	7	7	4	5	7	7	7	7	5	7	7	6	7	7	7	6
23	1	2	3	1	4	3	6	5	4	5	4	4	6	4	4	5	4	3	5	4	4	5	3	4	5	4	6	5	5	4
45	1	5	1	2	4	5	7	6	5	6	6	6	3	3	2	3	6	6	6	5	5	6	2	6	4	6	6	4	5	6
48	1	5	1	2	5	4	7	7	4	5	5	5	7	7	7	7	4	4	1	4	5	5	1	5	4	5	7	3	6	7
31	2	2	1	1	3	1	7	1	6	5	5	5	5	5	6	6	6	6	6	6	5	7	6	6	7	5	5	7	5	6
46	1	5	1	2	5	2	7	7	6	6	7	7	7	7	7	7	7	5	5	7	7	7	6	7	7	6	7	6	7	6
40	1	5	1	2	4	3	3	2	3	6	6	6	2	3	3	3	7	6	6	6	7	7	7	7	6	7	7	7	7	7
46	1	5	1	2	5	2	7	7	6	6	7	7	7	7	7	7	7	5	5	7	7	7	6	7	7	6	7	6	7	6
33	1	5	1	2	4	2	5	7	7	7	7	7	7	7	7	7	5	4	6	7	7	7	7	7	5	7	7	7	7	7
43	1	5	1	2	5	6	7	4	6	5	5	6	7	7	7	7	4	5	5	4	6	6	5	7	5	7	7	2	5	1
